# Supplementary material for: Novel personalized pathway-based metabolomics models reveal key metabolic pathways for breast cancer diagnosis
Source: Genome Med. 2016 Mar 31;8:34. doi: 10.1186/s13073-016-0289-9 (PMC4818393; doi:10.1186/s13073-016-0289-9)
Supplement: Additional file 1: — Mapped metabolites names. (CSV 5 kb) [file 13073_2016_289_MOESM1_ESM.csv]

HMDB_ID	official_name
HMDB00019	3-methyl-2-oxo-butanoic acid
HMDB00033	carnosine
HMDB00053	androstenedione
HMDB00054	bilirubin
HMDB00056	beta-alanine
HMDB00062	carnitine
HMDB00064	creatine
HMDB00067	cholesterol
HMDB00068	epinephrine
HMDB00070	2-piperidinecarboxylic acid
HMDB00086	glycerophosphocholine
HMDB00094	citric acid
HMDB00097	choline
HMDB00098	d-xylose
HMDB00099	cystathionine
HMDB00114	glycerylphosphorylethanolamine
HMDB00115	hydroxyacetic acid
HMDB00119	glyoxylic acid
HMDB00122	D-Glucose
HMDB00123	glycine
HMDB00126	Glycerophosphate
HMDB00127	d-glucuronic acid
HMDB00128	guanidineacetic acid
HMDB00131	glycerol
HMDB00132	guanine
HMDB00139	Glyceric acid
HMDB00143	d-galactose
HMDB00156	L-Malic acid
HMDB00157	hypoxanthine
HMDB00158	l-tyrosine
HMDB00159	phenylalanine
HMDB00161	alanine
HMDB00162	proline
HMDB00167	threonine
HMDB00168	asparagine
HMDB00172	isoleucine
HMDB00176	2-butenedioic acid
HMDB00182	l-lysine
HMDB00182	lysine
HMDB00187	serine
HMDB00190	lactate
HMDB00191	aspartate
HMDB00192	cystine
HMDB00197	1h-indole-3-acetic acid
HMDB00201	acetylcarnitine
HMDB00206	n6-acetyl-l-lysine
HMDB00208	2-Ketoglutarate
HMDB00211	myo-inositol
HMDB00211	Myoinositol
HMDB00214	ornithine
HMDB00214	l-ornithine
HMDB00215	Acetylglucosamine
HMDB00220	hexadecanoic acid
HMDB00222	L-Palmitoylcarnitine
HMDB00223	oxaloacetate
HMDB00230	n-acetylneuraminic acid
HMDB00235	thiamine
HMDB00243	pyruvate
HMDB00252	sphingosine
HMDB00254	succinate
HMDB00267	5-oxoproline
HMDB00271	sarcosine
HMDB00272	phosphoserine
HMDB00277	sphingosine 1-phosphate
HMDB00283	D-Ribose
HMDB00289	uric acid
HMDB00294	urea
HMDB00300	uracil
HMDB00319	18-hydroxycorticosterone
HMDB00323	3-amino-2-piperidone
HMDB00357	3-hydroxybutyric acid
HMDB00413	3-hydroxydodecanedioic acid
HMDB00450	5-hydroxylysine
HMDB00450	delta-hydroxylysine
HMDB00452	2-Aminobutyrate
HMDB00472	5-hydroxy-tryptophan
HMDB00491	2-Oxo-3-methylpentanoic acid
HMDB00498	2_3-dihydroxybutanoic acid
HMDB00508	ribitol
HMDB00510	Aminoadipic acid
HMDB00517	arginine
HMDB00532	n-acetyl-glycine
HMDB00535	caproic acid
HMDB00557	L-Alloisoleucine
HMDB00565	galactonic acid
HMDB00573	elaidic acid
HMDB00574	cysteine
HMDB00626	deoxycholic acid
HMDB00638	dodecanoic acid
HMDB00641	glutamine
HMDB00651	decanoylcarnitine
HMDB00660	d-fructose
HMDB00673	Linoleic acid
HMDB00687	l-leucine
HMDB00688	isovalerylcarnitine
HMDB00695	2-oxo-4-methylvaleric acid
HMDB00696	l-methionine
HMDB00696	methionine
HMDB00701	hexanoylglycine
HMDB00705	hexanoylcarnitine
HMDB00719	l-homoserine
HMDB00729	a-hydroxyisobutyric acid
HMDB00734	indoleacrylic acid
HMDB00754	3-Hydroxyisovaleric acid
HMDB00763	5-hydroxyindoleacetic acid
HMDB00765	mannitol
HMDB00779	phenyllactic acid
HMDB00791	octanoic acid
HMDB00791	octanoylcarnitine
HMDB00806	myristic acid
HMDB00807	3-Phosphoglyceric acid
HMDB00824	propionylcarnitine
HMDB00827	octadecanoic acid
HMDB00847	nonanoic acid
HMDB00848	stearoylcarnitine
HMDB00849	6-deoxy-mannose
HMDB00883	valine
HMDB00904	citrulline
HMDB00912	succinyladenosine
HMDB00925	trimethylamine n-oxide
HMDB00929	l-tryptophan
HMDB00943	Threonic acid
HMDB00947	undecanoic acid
HMDB00959	tiglylglycine
HMDB00965	hypotaurine
HMDB00992	3-succinoylpyridine
HMDB01043	arachidonic acid
HMDB01051	glyceraldehyde
HMDB01112	D-Glyceraldehyde 3-phosphate
HMDB01123	anthranilic acid
HMDB01128	5-phosphoribosylamine
HMDB01147	aminomalonic acid
HMDB01264	dehydroascorbic acid
HMDB01266	sorbose
HMDB01316	6-phosphogluconic acid
HMDB01347	isopentenyl pyrophosphate
HMDB01401	glucose 6-phosphate
HMDB01473	dihydroxyacetone phosphate
HMDB01488	nicotinic acid
HMDB01522	methylguanidine
HMDB01538	3-pyridylacetic acid
HMDB01587	phenylglyoxylic acid
HMDB01645	norleucine
HMDB01830	progesterone
HMDB01867	4-aminohippuric acid
HMDB01870	benzoic acid
HMDB01881	glycol
HMDB01896	5-methoxytryptophol
HMDB01906	a-Aminoisobutanoic acid
HMDB01934	nicotine
HMDB01972	3-Aminosalicylic acid
HMDB02000	myristoleic acid
HMDB02006	2_3-diaminopropionic acid
HMDB02007	tetracosahexaenoic acid
HMDB02013	butyrylcarnitine
HMDB02038	(S)-2-amino-6-methylaminohexanoic acid
HMDB02070	4-hydroxy-2-oxoglutaric acid
HMDB02082	Bisnorcholic acid
HMDB02108	methylcysteine
HMDB02134	aminoacetone
HMDB02171	glycylprolylhydroxyproline
HMDB02176	2-Methyl Butyric acid
HMDB02205	L-Homocysteic acid
HMDB02243	picolinic acid
HMDB02250	dodecanoylcarnitine
HMDB02302	3-indolepropionic acid
HMDB02322	cadaverine
HMDB02329	oxalic acid
HMDB02345	heneicosanoic acid
HMDB02641	2-hydroxycinnamic acid
HMDB02649	erythrose
HMDB02917	xylitol
HMDB03072	quinic acid
HMDB03229	palmitoleic acid
HMDB03269	nicotinuric acid
HMDB03315	cyclohexanone
HMDB03339	glutamate
HMDB03344	glycolaldehyde
HMDB03550	calcidiol
HMDB03603	decanoic acid
HMDB03933	pentosidine
HMDB04136	threitol
HMDB04230	pyrrole-2-carboxylic acid
HMDB04366	hordenine
HMDB04827	proline betaine
HMDB04992	benzocaine
HMDB05065	oleoylcarnitine
HMDB05066	tetradecanoylcarnitine
HMDB05767	homoanserine
HMDB06029	N-Acetylglutamine
HMDB06050	o-tyrosine
HMDB06055	4-Hydroxy-L-proline
HMDB06115	benzaldehyde
HMDB06202	4_8 dimethylnonanoyl carnitine
HMDB06270	linoelaidic acid
HMDB06317	trans-hexadec-2-enoyl carnitine
HMDB06357	cis-2-methylaconitate
HMDB06469	linoleyl carnitine
HMDB06875	1-pyrroline-2-carboxylic acid
HMDB10314	beta-d-glucopyranuronic acid
HMDB10336	epinephrine glucuronide
HMDB10337	6-dehydrotestosterone glucuronide
HMDB11105	5-acetylamino-6-formylamino-3-methyluracil
HMDB11177	L-phenylalanyl-L-proline
HMDB12325	arabinofuranose
HMDB13751	2-hydroxypyridine
HMDB33777	1_2-dimethylpropanol
HMDB36213	cis-3-Hexenyl lactate
